# Supplementary material for: Metabolomic Profile of Açai (Euterpe oleracea Mart., Euterpe precatoria Mart.), Mirití (Mauritia flexuosa L.), and Cupuassu (Theobroma grandiflorum (Wild. ex Spreng.) Schum) from Colombian Amazon: Insights into Nutritional Composition and Ripening Dynamics
Source: Int J Mol Sci. 2025 Dec 30;27(1):410. doi: 10.3390/ijms27010410 (PMC12785605; doi:10.3390/ijms27010410)
Supplement: Supplementary file 1 [file ijms-27-00410-s001.zip]

Archive with 1 entries (1 files):
- ijms-4047019-supplementary.pdf
